# Supplementary material for: Disruptions in Effective Connectivity within and between Default Mode Network and Anterior Forebrain Mesocircuit in Prolonged Disorders of Consciousness
Source: Brain Sci. 2021 Jun 4;11(6):749. doi: 10.3390/brainsci11060749 (PMC8227204; doi:10.3390/brainsci11060749)
Supplement: Supplementary file 1 [file brainsci-11-00749-s001.zip]

Archive with 1 entries (1 files):
- brainsci-1188919-supplementary.pdf
